# Supplementary material for: The Relationship between Gut Microbiome and Cognition in Older Australians
Source: Nutrients. 2021 Dec 24;14(1):64. doi: 10.3390/nu14010064 (PMC8746300; doi:10.3390/nu14010064)
Supplement: Supplementary file 1 [file nutrients-14-00064-s001.zip]

Archive with 1 entries (1 files):
- nutrients-1486573-supplementary.pdf
